# Supplementary material for: Optimal LC-MS metabolomic profiling reveals emergent changes to monocyte metabolism in response to lipopolysaccharide
Source: Front Immunol. 2023 Mar 23;14:1116760. doi: 10.3389/fimmu.2023.1116760 (PMC10077522; doi:10.3389/fimmu.2023.1116760)
Supplement: Supplementary file 1 [file Table_1.xlsx]

## Sheet: Details
Table Number	Caption
S1	Details of synthetic standard mix contents.
S2	Summary of previously completed metabolomics investigations in primary monocytes detailing experimental conditions and LC-MS analysis methods.

## Sheet: Table S1
Name	Product Code	Molecular Weight	Stock Concentration
L-(+)-Lactic acid	46937	90.08	100mg/ml
B-Nicotinamide	47865	662.42	25.3mg/ml
Inosine 5’-Monophosphate	57510	410.19	35.1mg/ml
Trimethylamine N-oxide	317594	75.11	52.1mg/ml
1-Methyl-L-histidine	A9906	169.18	500μM
3-Methyl-L-histidine		169.18
Cystathionine		222.26
DL-β-Aminoisobutryic acid		103.12
Ethanolamine		61.08
Glycine		75.07
Hydroxy-L-proline		131.13
L-Alanine		89.09
L-Anserine		240.26
L-Arginine		174.2
L-Aspartic acid		133.11
L-Carnosine		226.23
L-Citrulline		175.2
L-Creatinine		113.12
L-Cystine		240.3
L-Glutamic acid		147.13
L-Histidine		155.15
L-Homocystine		135.18
L-Isoleucine		131.17
L-Leucine		131.17
L-Lysine		146.19
L-Methionine		149.21
L-Ornithine		132.16
L-Phenylalanine		165.19
L-Proline		115.13
L-Serine		105.09
L-Threonine		119.12
L-Tryptophan		204.23
L-Tyrosine		181.19
L-Valine		117.15
L-α-Amino-n-butyric acid		103.12
Sarcosine		89.09
Taurine		125.15
Urea		60.06
β-Alanine		89.09
γ-Amino-n-butyric acid		103.06
δ-Hydroxylysine		162.19
Glucose 6-Phosphate	G7879	282.12	30.1mg/ml
Acetyl coenzyme A sodium salt	ML0010	809.57	10mg/ml
Citric acid monohydrate		210.14
DL-Isocitric acid trisodium salt hydrate		258.07
L-(−)-Malic acid		134.09
Oxaloacetic acid		132.07
Sodium fumarate dibasic		160.04
Sodium pyruvate		110.04
Sodium succinate dibasic hexahydrate		270.14
Succinyl coenzyme A sodium salt		867.61
α-Ketoglutaric acid disodium salt hydrate		190.06
myo-inositol	Y0000485	180.16	30.6mg/ml

## Sheet: Table S2
Year	Title	Lead Author	DOI	Monocytes	Isolation Technique	Cell Numbers	Stimulants	Timepoints	Extraction Solvent	Lysis Method	Column	LC-MS Instrument	Notes
2016	Microbial stimulation of different Toll-like receptor signalling pathways induces diverse metabolic programmes in human monocytes	Lachmandas, E.	10.1038/nmicrobiol.2016.246	Primary	Hyperosmotic density gradient/CD14 positive selection	3x10^6	LPS (10 ng/ml) or P3C (10μg/ml)	24h	Not Reported	Not Reported	Not Reported	Not Reported	Samples were shipped to Metabolon for processing and measurement
2019	Frontline Science: Monocytes sequentially rewire metabolism and bioenergetics during an acute inflammatory response	Zhu, X.	10.1002/JLB.3HI0918-373R	THP-1	N/A	20x10^6	1μg/mL LPS	8, 24, 48, 72, 96h	MeOH	Vigorous shaking for 2 min	C18 ESI+ C18 ESI- BEH Amide ESI- (GC-MS)	Thermo Scientific Q-Exactive Orbitrap
2017	Fatty Acid Oxidation Compensates for Lipopolysaccharide-Induced Warburg Effect in Glucose-Deprived Monocytes	Raulien, N	10.3389/fimmu.2017.00609	Primary	Not reported	1x10^6	100ng/ml LPS	1, 3, 6h	45% (v/v) MeOH/5% (v/v) CHCl3	Not Reported	IonPac AS11-HC	API 5500 QTrap (AB Sciex)
2020	The rheumatoid synovial environment alters fatty acid metabolism in human monocytes and enhances CCL20 secretion	Rodgers, L.C.	10.1093/rheumatology/kez378	Primary	Monocyte Enrichment kit (negative selection)	Not Reported	10ng/ml LPS or 10% RA synovial fluid	4h	CHCl3:MeOH:H2O (1:3:1 ratio)	Not Reported	ZIC-pHILIC	Thermo Orbitrap Q Exactive
2017	Rewiring monocyte glucose metabolism via C-type lectin signaling protects against disseminated candidiasis	Domínguez-Andrés, J.	10.1371/journal.ppat.1006632	Primary	Hyper-osmotic Percoll density gradient	1x10^6 minimum	heat-killed Candida yeast/hyphae, Live Candida yeast (hgc1/Δhgc1)	4/24h	N/A	N/A	N/A	N/A	Glutamate, fumarate, malate, α-ketoglutarate and succinate concentrations were determined by commercial assay kits (all Sigma)
2016	Glutaminolysis and Fumarate Accumulation Integrate Immunometabolic and Epigenetic Programs in Trained Immunity	Arts, R.J.W.	10.1016/j.cmet.2016.10.008	Primary (after 6 day culture & training)	Hyper-osmotic Percoll density gradient	Not Reported	10ng/ml LPS or 10μg/mL Pam3Cys (after training with 5μg/mL β-glucan/100μM mono methyl-fumarate/dimethyl-2-oxoglutarate)	0, 4, 24h, and 6 days	80% MeOH	Not Reported	HILIC ESI+ HILIC ESI- RP ESI+	AB Sciex 4000 QTRAP	Metabolite concentrations were also determined by commercial assay kits for Acetyl CoA, fumarate, glutamate, malate, NADPH, α-ketoglutarate (all Sigma),
2018	Role of glutathione metabolism in host defense against Borrelia burgdorferi infection	Kerstholt M.	10.1073/pnas.1720833115	Primary	CD14 positive selection	3x10^6	MOI 0.05 B. burgdorferi	24h	MeOH	Not Reported	RP /UPLC-MS/MS ESI+ x2 RP /UPLC-MS/MS ESI+ HILIC /UPLC-MS/MS ESI-	Thermo Scientific Q-Exactive	Metabolomic analysis was performed by Metabolon Inc.
